# Supplementary material for: The Decellularized Cell-Derived Extracellular Matrix Enhances the Paracrine Function of Human Mesenchymal Stromal/Stem Cells
Source: Int J Mol Sci. 2024 Feb 19;25(4):2419. doi: 10.3390/ijms25042419 (PMC10889327; doi:10.3390/ijms25042419)
Supplement: Supplementary file 1 [file ijms-25-02419-s001.zip]

Archive with 1 entries (1 files):
- ijms-2857597-supplementary.pdf
